# Supplementary material for: Long‐Term Outcomes After Slowly Resorbable P4HB Mesh Implantation: A Multicenter Analysis From European Registry
Source: World J Surg. 2026 Mar 20;50(5):1195–205. doi: 10.1002/wjs.70331 (PMC13206534; doi:10.1002/wjs.70331)
Supplement: Supplementary file 1 — Supporting Information S1 [file WJS-50-1195-s001.xlsx]

## Sheet: Supplementary table A
Supplementary table A: The effect of the factors in multivariate analyses on hematoma
Factor	-	Estimate	Std. Error	Statistic	Odds Ratio	95% Confidence Interval	P-value
BMI ^		0.06	0.03	1.78	1.06	(0.99,1.13)	0.076
^Body-mass index

## Sheet: Supplementary table B
Supplementary table B: The effect of the factors in multivariate analyses on mesh infection
Factor	-	Estimate	Std. Error	Statistic	Odds Ratio	95% Confidence Interval	P-value
ASA score*
	1 or 2	Ref	Ref	Ref	Ref	Ref	Ref
	3.	1.83	0.54	3.41	6.26	(2.18, 17.96)	0.001
	4 or 5	2.07	0.53	3.89	7.93	(2.79, 22.48)	0.000
Mesh location
	IPOM*	Ref	Ref	Ref	Ref	Ref	Ref
	Sublay	1.05	0.46	2.30	2.86	(1.17, 6.99)	0.021
	Onlay	0.79	0.32	2.46	2.20	(1.17, 4.13)	0.014
Phasix mesh type
	Phasix	Ref	Ref	Ref	Ref	Ref	Ref
	Phasix ST	-0.06	0.26	-0.24	0.94	(0.56, 1.57)	0.813
* American society for Anesthesiology

## Sheet: Supplementary table C
Supplementary table C: The effect of the factors in multivariate analyses on seroma formation
Factor	-	Estimate	Std. Error	Statistic	Odds Ratio	95% Confidence Interval	P-value
Mesh location
	IPOM*	Ref	Ref	Ref	Ref	Ref	Ref
	Sublay	1.16	1.01	1.15	3.20	(0.44, 23.35)	0.250
	Onlay	1.42	0.75	1.90	4.14	(0.96, 17.93)	0.057
* Intra-peritoneal mesh placement

## Sheet: Supplementary table D
Supplementary table D: The effect of the factors in multivariate analyses on SSO occurrence
Factor	-	Estimate	Std. Error	Statistic	Odds Ratio	95% Confidence Interval	P-value
Phasix mesh type
	Phasix	Ref	Ref	Ref	Ref	Ref	Ref
	Phasix ST	-0.99	0.51	-1.94	0.37	(0.14, 1.01)	0.052

## Sheet: Supplementary table E
Supplementary table E: The effect of the factors in multivariate analyses on the need for surgical treatment of mesh infection
Factor	-	Estimate	Std. Error	Statistic	Odds Ratio	95% Confidence Interval	P-value
Mesh location
	IPOM*	Ref	Ref	Ref	Ref	Ref	Ref
	Sublay	-2.39	1.11	-2.15	0.09	(0.01, 0.81)	0.032
	Onlay	-2.04	0.62	-3.30	0.13	(0.04, 0.44)	0.001
* Intra-peritoneal mesh placement
